# Supplementary material for: Predicting the Mechanical Response of Polyhydroxyalkanoate Biopolymers Using Molecular Dynamics Simulations
Source: Polymers (Basel). 2022 Jan 17;14(2):345. doi: 10.3390/polym14020345 (PMC8778129; doi:10.3390/polym14020345)
Supplement: Supplementary file 1 [file polymers-14-00345-s001.zip]

Archive with 1 entries (1 files):
- polymers-1527945-supplementary.pdf
